# Supplementary material for: Behavioural Determinants of Intestinal Nematode Infection Risk Among Children in a Post-Mass-Drug-Administration Setting in Sri Lanka: A Survey of Caregiver Knowledge, Attitudes, and Practices
Source: Trop Med Infect Dis. 2026 Jul 9;11(7):191. doi: 10.3390/tropicalmed11070191 (PMC13417374; doi:10.3390/tropicalmed11070191)
Supplement: Supplementary file 1 [file tropicalmed-11-00191-s001.zip]

Archive with 1 entries (1 files):
- tropicalmed-4376086-supplementary.pdf
